# Supplementary material for: Understanding No-Show Patterns in Healthcare: A Retrospective Study from Northern Italy
Source: Healthcare (Basel). 2025 Jul 30;13(15):1869. doi: 10.3390/healthcare13151869 (PMC12345966; doi:10.3390/healthcare13151869)
Supplement: Supplementary file 1 [file healthcare-13-01869-s001.zip]

Archive with 1 entries (1 files):
- healthcare-3702390-supplementary.pdf
